# Supplementary material for: Decoding sugarcane smut: the role of effector SsEF83 in fungal virulence and plant interaction
Source: Front Microbiol. 2025 Aug 18;16:1586720. doi: 10.3389/fmicb.2025.1586720 (PMC12399601; doi:10.3389/fmicb.2025.1586720)
Supplement: Supplementary file 1 [file Table_1.xlsx]

## Sheet: Table S1
Table S1 Primers used in this study
Primer	Sequence (5’- 3’)	Vector	Enzyme digestion site	Purpose
P35S-SsEF83F	GGAGAGGACACGCTGAGGATCCATGACAGCGATACAATGTCAACTTACAAC	pCAMBIA3300-CaMV 35S	BamH I and Sac I	Determination of the function of effctor in PCD assay of N. benthamiana
P35S-SsEF83R	TGCCAAATGTTTGAACGATCGAGCTCCTATTTGCCCACACTAAGCACATCAT
P35S-SsEF83SPlossF	GGAGAGGACACGCTGAGGATCCATGGATGTGGACGAAGACATGATCT	pCAMBIA3300-CaMV 35S	BamH I and Sac I	Determination of the function of signal peptide of effctor in PCD assay of N. benthamiana
P35S-SsEF83SPlossR	TGCCAAATGTTTGAACGATCGAGCTCCTATTTGCCCACACTAAGCACATCAT
qPCR-SsEF83F	TAGCGTAGTGGGTACGGTTG	None	None	RT-qPCR analysis of effector during S. scitamineum infection
qPCR-SsEF83R	ACCCCATTCGTATGCTTCCAG
PGFP-SsEF83F	GGAGAGGACACGCTGAGGATCCATGACAGCGATACAATGTCAACTTACAAC	pCAMBIA3300-CaMV 35S-GFP	BamH I and Xba I	Subcellular localization of effector in N. benthamiana cells
PGFP-SsEF83R	CGCCCTTGCTCACCATTCTAGATTTGCCCACACTAAGCACATCA
SsEF83-SP-F	CTCGGAATTTTAATTAAGAATTCATGACAGCGATACAATGTCAAC	PSUC2	Eco RI and Xho I	Validation of the secretory activity of the signal peptide
SsEF83-SP-R	TCACTATAGGGAGAACCTCGAGATCTGCTTGGACTGGCTCGAC
SsEF83-LB-F	TTGTGTGAGCGCAGACCACAGTA	None	None	Gene clone of SsEF83 LB and SsEF83 RB
SsEF83-LB-R	GTCGTGACTGGGAAAACCCTGGTTGGAAAGACGCAAGGTTGAAG
SsEF83-RB-F	GGTCATAGCTGTTTCCTGTGTGATGGGAGACCTCTCTTTAGTATCACCTT
SsEF83-RB-R	ACTTGCGCTTCTGTGGTGTCTGATT
Hpt-LB-F	ACGCAAGACATTCTCGATCCG	pDAN	None	Gene clone of HPT LB and HPT RB
Hpt-LB-226	CAGGGTTTTCCCAGTCACGAC
Hpt-RB-225	GCAAGACCTGCCTGAAACCG
Hpt-RB-R	TCACACAGGAAACAGCTATGACC
SsEF83-LBJC-F	AGTCGCAGGTTGTCTTACCTACAAGC	None	None	Validation of knockout strain of S. scitamineum
SsEF83-RBJC-R	TCAGCTCGAGCATCGACAAGAACT
SsEF83-NY-F	ATGACAGCGATACAATGTCAACTTAC
SsEF83-NY-R	CTATTTGCCCACACTAAGCACATCAT
COM-SsEF83-F	GCGCCGATGGTTGATAGTTTAAACACGCACACTGCTACATCGAT	pEASY	Pme I	Construction of the complementation plasmid
COM-SsEF83-R	TCGTTTCCCGCCTTCAGTTTAAACGACGTGCAAGACGAAGGTGAAG
COM-LB-F	CCTCGAGCGATCCTTGAAGC	None	None	Amplification of the complementation fragments COM-LB and COM-RB
COM-LB-R	AGCGGGCAGTTCGGTTTCA
COM-RB-F	CAAGAACAAGCGCTGTCGCC
COM-RB-R	CGAGCATTCACTAGGCAACCA
S10F	CGTTGCAGGACATGGGTGTG	None	None	Reference gene of S. scitamineum
S10R	TTCTCGTAGCTGTGCAGACCA
Actin-For	CAGCTCGATGAAGGTCAAGAT
Actin-Rev	CACATCTGCTGGAAGGTAGAG
pra1 F01	CCACGTAACACCTTTCTTTGCGC	None	None	RT-qPCR analysis of mating gene during S. scitamineum
pra1 R01	TCAATTCGCAATAACCCGGAGC
pra2 F01	AACGCTTCTTTCGGTGTTTTGAGC
pra2 R01	ATCGCAGCCGAAAGTCCATGTC
mfa1 CDS F	ATGCTTTCCATCTTTACCCAGACCG
mfa1 CDS R	TTAGGCGATGGTGCAGCTAGAGTAG
mfa2 CDS F	ATGTTCATCTTCGAGACTGTTGCTG
mfa2 CDS R	TTAGGCCACGGTGCAGTAGACTGC
prf F01	ACGTCACCGTCGACCTCTTTCAC
prf R01	CTCGCTTGGGAAAGGAGATGGAC
bW1 F01	ATGTCGACCACTGTTCTATCTACTC
bW1 R01	AATTTGTGAAGGTATAGGAGTCG
bW2 F01	ATGTCAGCCTTTAACTCGTCCATAC
bW2 R01	TACGCGTCGAGGTATGCAAAACTG
bE1 F01	ATGGCGCAACACAGTAGCTTCGAG
bE1 R01	CAGCTTGCCGTGCAAAGATGGTTGTC
bE2 F01	GCCGACCAACAGCTTCCGATTC
bE2 R01	GCAGCTTGACTTGCTTCGAACACC
ubc2 F01	CCTCACACAGCCCAAAGTCATCG
ubc2 R01	CGAGCAAGACGAGAACATCACCG
kpp4 F01	CTCTCCATGCTCACGGCCTACAAC
kpp4 R01	GAATGTCGTGTTGGGCAAAGGTG
fuz7 F01	AAGAAGCGTAACTTCAAAGGGCTCC
fuz7 R01	TCTGGTTTTGATCGAGAGCGAGC
kpp2 F01	GGCGAGACGTACAAGATTGTCGATG
kpp2 R01	TAAAGTGGCGCAGCAGCTTGATC
crk1 F01	CATCGTCACAACCGTCTCTCCGAC
crk1 R01	ATGCTGATGTGGTGGGGAACGAG
hap2 F01	ACGAGTCTATGAACCATTCATCGGC
hap2 R01	AGCACCAAAGGAAGACAAGGGATTC
rop1 F01	TGATAGGGGTGCAGGACAAAATCG
rop1 R01	CCACTCAGGGTGAGCAGAGAATGC
BD-SsEF83F	TATGGCCATGGAGGCCGAATTCGATGTGGACGAAGACATGATCTTACGAG	pGBKT7	BamH I and EcoR I	Screening of host targets of effctor using yeast yeast two hybrid system
BD-SsEF83R	GCCGCTGCAGGTCGACGGATCCCTATTTGCCCACACTAAGCACATCAT
AD-target1F	CAGATTACGCTCATATGATGTGGCCATTACGGCC	pGADT7	Nde I	Screening of host targets of effctor using yeast yeast two hybrid system
AD-target1R	GCCTCCATGGCCATATGCCTGATATGAACATCACGTTGGTTGC
AD-target2F	CAGATTACGCTCATATGATGAATGGCCATTACGGCC
AD-target2R	GCCTCCATGGCCATATGCCCTGGGCACTGAGGACTTCAA
AD-target3F	CAGATTACGCTCATATGATGTGGCCATTACGGCC
AD-target3R	GCCTCCATGGCCATATGCCAGCAGCATATTGCGTTTGAAGA
AD-target4F	CAGATTACGCTCATATGATGATGGCCATTACGGCC
AD-target4R	GCCTCCATGGCCATATGCCAACGTCTGCAATGGTCACC
AD-target5F	CAGATTACGCTCATATGATGAATGGCCATTACGGCC
AD-target5R	GCCTCCATGGCCATATGCCTCCTGATGCCCCGGC
cYFP-SsEF83F	CTGGCGCGCCACTAGTGGATCCATGGATGTGGACGAAGACATGATCT	pCAMBIA1301-cYFP	BamH I and Kpn I	Validation of interaction of effector and host targets using bimolecular fluorescence complementation system
cYFP-SsEF83R	TATGGGTACATCCCGGGAGCGGTACCTTTGCCCACACTAAGCACATCA
nYFP-target1F	CTGGCGCGCCACTAGTGGATCCATGTGGCCATTACGGCC	pCAMBIA1301-nYFP	BamH I and Kpn I	Validation of interaction of effectors and host targets using bimolecular fluorescence complementation system
nYFP-target1R	TTTTGCTCCATCCCGGGAGCGGTACCTGATATGAACATCACGTTGGTTGC
nYFP-target2F	CTGGCGCGCCACTAGTGGATCCATGAATGGCCATTACGGCC
nYFP-target2R	TTTTGCTCCATCCCGGGAGCGGTACCCTGGGCACTGAGGACTTCAA
nYFP-target3F	CTGGCGCGCCACTAGTGGATCCATGTGGCCATTACGGCC
nYFP-target3R	TTTTGCTCCATCCCGGGAGCGGTACCAGCAGCATATTGCGTTTGAAGA
nYFP-target4F	CTGGCGCGCCACTAGTGGATCCATGATGGCCATTACGGCC
nYFP-target4R	TTTTGCTCCATCCCGGGAGCGGTACCAACGTCTGCAATGGTCACC
nYFP-target5F	CTGGCGCGCCACTAGTGGATCCATGAATGGCCATTACGGCC
nYFP-target5R	TTTTGCTCCATCCCGGGAGCGGTACCTCCTGATGCCCCGGC

## Sheet: Table S2
Table S2 Paralogs of SsEF83 effector.
Gene	Chr of gene	Range of gene (Start:End)	Paralog	Chr of paralog	Range of paralog (Start:End)	Identity
SPSC_06083	LK056692.1	116379:116930	SPSC_06085	LK056692.1	119447:119998	0.48913
			SPSC_06084	LK056692.1	117647:118267	0.436275

## Sheet: Table S3
Table S3 Orthologs of SsEF83 effector.
Gene	Species	NCBI Accession Number	Identity（%）
SPSC_06083	Sporisorium reilianum	SJX62664.1	33.87
	Ustilago trichophora	SPO27257.1	24.34
	Mycosarcoma maydis	XP_011392268.1	23.5
	Kalmanozyme brasiliensis	XP_059321745.1	15.22
	Ustilago hordei	KAJ1584228.1	22.95
	Moesziomyc antarcticus	XP_014656415.1	12.7
	Pseudozyma hubeiensis	XP_012188011.1	22.95
